# Supplementary material for: Synergistic Efficacy of Gedatolisib and Darolutamide in Prostate Cancer to Overcome Resistance to Androgen-Targeted Therapy
Source: Int J Mol Sci. 2025 Dec 6;26(24):11810. doi: 10.3390/ijms262411810 (PMC12958000; doi:10.3390/ijms262411810)
Supplement: Supplementary file 1 [file ijms-26-11810-s001.zip]

Archive with 3 entries (3 files):
- Khan IJMS- micropics-Rev1.pdf
- Khan_IJMS_Supp Figures_Rev2.pdf
- Khan_IJMS_Supp Tables-Rev2.xlsx
