# Supplementary material for: Synergistic Efficacy of Gedatolisib and Darolutamide in Prostate Cancer to Overcome Resistance to Androgen-Targeted Therapy
Source: Int J Mol Sci. 2025 Dec 6;26(24):11810. doi: 10.3390/ijms262411810 (PMC12958000; doi:10.3390/ijms262411810)
Supplement: Supplementary file 1 [file ijms-26-11810-s001.zip › Khan_IJMS_Supp Tables-Rev2.xlsx]

## Sheet: Table S1
	Table S1. Dose response curve in PC cell lines treated with gedatolisib or darolutamide for 72 hours and analyzed by RTGlo MT cell viability assay
		GR values
		VCaP			LNCaP			C4-2			22RV1			MDA-PCa-2b			PC3			Du145
	Gedatolisib (nM)	Average	StD	N	Average	StD	N	Average	StD	N	Average	StD	N	Average	StD	N	Average	StD	N	Average	StD	N
	0	1.0076	0.0613	2	1.0227	0.1737	2	1.0169	0.118	2	1.0588	0.064	2	1.0104	0.0207	2	1.0084	0.0249	2	1.0068	0.0136	2
	1	0.8757	0.0382	2	1.2172	0.1007	2	0.8264	0.0446	2	NA	NA	NA	0.8992	0.0539	2	NA	NA	NA	NA	NA	NA
	4	0.6585	0.053	2	0.608	0.0486	2	0.832	0.1865	2	0.613	0.2289	2	1.1501	0.4369	2	1.0021	0.0178	2	0.92	0.0368	2
	12	0.3498	0.0044	2	0.1196	0.0726	2	0.352	0.059	2	-0.4535	0.0127	2	0.5817	0.083	2	0.7896	0.0155	2	0.7762	0.0191	2
	37	-0.2287	0.0436	2	-0.5818	0.0908	2	-0.1924	0.005	2	-0.8157	0.0165	2	0.246	0.0581	2	0.2476	0.0759	2	0.4603	0.023	2
	111	-0.575	0.0171	2	-0.7876	0.0472	2	-0.5058	0.0086	2	-0.9497	0.0008	2	0.0062	0.076	2	-0.2144	0.0241	2	0.1307	0.0084	2
	333	-0.6055	0.0035	2	-0.874	0.0012	2	-0.6552	0.0168	2	-0.9741	0.0038	2	-0.3429	0.1477	2	-0.321	0.0014	2	-0.0187	0.0037	2
	1000	NA	NA	NA	NA	NA	NA	NA	NA	NA	NA	NA	NA	-0.4229	0.1103	2	-0.3608	0.0165	2	-0.1029	0.0339	2
		GR values
		VCaP			LNCaP			C4-2			22RV1			MDA-PCa-2b			PC3			Du145
	Darolutamide (nM)	Average	StD	N	Average	StD	N	Average	StD	N	Average	StD	N	Average	StD	N	Average	StD	N	Average	StD	N
	0	1	0.014	2	1.0227	0.1737	2	1.0371	0.2319	2	1.0588	0.064	2	1.0052	0.101	2	1.0084	0.0249	2	1.0068	0.0136	2
	370	0.5	0.007	2	0.69	0.0792	2	1.682	0.0437	2	1.4827	0.0644	2	1.0611	0.128	2	0.9563	0.0089	2	0.9294	0.0209	2
	1111	-0.0525	0.0071	2	0.6261	0.0151	2	1.6599	0.0831	2	1.6286	0.0485	2	1.0015	0.1135	2	0.9919	0.0412	2	0.9538	0.0556	2
	3333	-0.3505	0.0184	2	0.5664	0.1122	2	1.196	0.0323	2	1.2847	0.086	2	0.9975	0.0146	2	0.9228	0.0137	2	0.9139	0.0645	2
	10000	-0.3709	0.0175	2	0.0535	0.097	2	0.3788	0.0001	2	0.9263	0.0181	2	0.8686	0.0473	2	0.8143	0.0146	2	0.9261	0.0231	2
		Experiments performed in medium containing 1 nM DHT
		NA = not analyzed

## Sheet: Table S2
	Table S2. GR metrics in PC cell lines treated with gedatolisib and/or darolutamide for 72 hours and analyzed by RTGlo MT cell viability assay
				GR values
				no Darolutamide			Darolutamide 370 nM			Darolutamide 1111 nM			Darolutamide 3333 nM			Darolutamide 10000 nM				Geda vs. DMSO			Daro vs. DMSO			P values for geda+daro vs. daro						P values for geda+daro vs. geda
			Geda (nM)	Average	StD	N	Average	StD	N	Average	StD	N	Average	StD	N	Average	StD	N		Geda (nM)	p value		Daro (nM)	p value		Geda (nM)	370 nM daro	1111 nM daro	3333 nM daro	10000 nM daro		Geda (nM)	370 nM daro	1111 nM daro	3333 nM daro	10000 nM daro
	VCAP		0	1	0.0141	2	0.5003	0.0073	2	-0.0525	0.0071	2	-0.3505	0.0184	2	-0.3709	0.0175	2		4 vs. 0	<0.0001		370 vs. 0	<0.0001		4	<0.0001	0.0066	0.0019	0.001		4	<0.0001	<0.0001	<0.0001	<0.0001
			4	0.8437	0.0684	2	0.2954	0.0131	2	-0.1266	0.0094	2	-0.4372	0.0141	2	-0.464	0.0117	2		12 vs. 0	<0.0001		1111 vs. 0	<0.0001		12	<0.0001	<0.0001	<0.0001	<0.0001		12	<0.0001	<0.0001	<0.0001	<0.0001
			12	0.3269	0.0591	2	0.0417	0.0114	2	-0.3272	0.0136	2	-0.5569	0.0184	2	-0.6239	0.0175	2		37 vs. 0	<0.0001		3333 vs. 0	<0.0001		37	<0.0001	<0.0001	<0.0001	<0.0001		37	<0.0001	<0.0001	<0.0001	<0.0001
			37	-0.2898	0.0338	2	-0.4548	0.0516	2	-0.6147	0.021	2	-0.685	0.0026	2	-0.7074	0.0088	2		111 vs. 0	<0.0001		10000 vs. 0	<0.0001		111	<0.0001	<0.0001	<0.0001	<0.0001		111	<0.0001	<0.0001	<0.0001	<0.0001
			111	-0.5679	0.022	2	-0.6873	0.0116	2	-0.7384	0.0028	2	-0.7917	0.0017	2	-0.7951	0.004	2
	LNCAP		0	1.0227	0.1737	2	-	-	-	-	-	-	0.5664	0.1122	2	0.0535	0.097	2		Geda (nM)	p value		Daro (nM)	p value		Geda (nM)	-	-	3333 nM daro	10000 nM daro		Geda (nM)	-	-	3333 nM daro	10000 nM daro
			4	0.608	0.0486	2	-	-	-	-	-	-	0.3049	0.0886	2	-0.1255	0.031	2		4 vs. 0	<0.0001		3333 vs. 0	<0.0001		4	-	-	0.0041	0.0352		4	-	-	0.0014	<0.0001
			12	0.1196	0.0726	2	-	-	-	-	-	-	-0.2477	0.0056	2	-0.486	0.097	2		12 vs. 0	<0.0001		10000 vs. 0	<0.0001		12	-	-	<0.0001	<0.0001		12	-	-	0.0003	<0.0001
			37	-0.5818	0.0908	2	-	-	-	-	-	-	-0.634	0.0087	2	-0.7185	0.0305	2		37 vs. 0	<0.0001					37	-	-	<0.0001	<0.0001		37	-	-	0.51	0.0975
			111	-0.7876	0.0472	2	-	-	-	-	-	-	-0.8319	0.0048	2	-0.8288	0.013	2		111 vs. 0	<0.0001					111	-	-	<0.0001	<0.0001		111	-	-	0.5753	0.602
	C4-2		0	1.0371	0.2319	2	-	-	-	-	-	-	1.196	0.0323	2	0.3788	0.0001	2		Geda (nM)	p value		Daro (nM)	p value		Geda (nM)	-	-	3333 nM daro	10000 nM daro		Geda (nM)	-	-	3333 nM daro	10000 nM daro
			4	0.6332	0.0724	2	-	-	-	-	-	-	0.6708	0.0608	2	-0.0034	0.0633	2		4 vs. 0	<0.0001		3333 vs. 0	0.0359		4	-	-	0.0041	0.0352		4	-	-	0.5934	<0.0001
			12	-0.3457	0.0415	2	-	-	-	-	-	-	-0.2948	0.0323	2	-0.5369	0.0001	2		12 vs. 0	<0.0001		10000 vs. 0	<0.0001		12	-	-	<0.0001	<0.0001		12	-	-	0.4716	0.0142
			37	-0.7432	0.0199	2	-	-	-	-	-	-	-0.796	0.0041	2	-0.8501	0.0069	2		37 vs. 0	<0.0001					37	-	-	<0.0001	<0.0001		37	-	-	0.4556	0.1418
			111	-0.8905	0.0153	2	-	-	-	-	-	-	-0.9182	0.0009	2	-0.9341	0.0062	2		111 vs. 0	<0.0001					111	-	-	<0.0001	<0.0001		111	-	-	0.6934	0.5366
	22RV1		0	1.0588	0.064	2	-	-	-	-	-	-	1.2847	0.086	2	0.9263	0.0181	2		Geda (nM)	p value		Daro (nM)	p value		Geda (nM)	-	-	3333 nM daro	10000 nM daro		Geda (nM)	-	-	3333 nM daro	10000 nM daro
			4	0.613	0.2289	2	-	-	-	-	-	-	0.7807	0.0147	2	0.1237	0.0053	2		4 vs. 0	<0.0001		3333 vs. 0	NI		4	-	-	<0.0001	<0.0001		4	-	-	NI	<0.0001
			12	-0.4535	0.0127	2	-	-	-	-	-	-	-0.5315	0.0041	2	-0.7377	0.0181	2		12 vs. 0	<0.0001		10000 vs. 0	0.0637		12	-	-	<0.0001	<0.0001		12	-	-	0.2569	0.0006
			37	-0.8157	0.0165	2	-	-	-	-	-	-	-0.9096	0.0141	2	-0.9287	0.0148	2		37 vs. 0	<0.0001					37	-	-	<0.0001	<0.0001		37	-	-	0.1763	0.1083
			111	-0.9497	0.0008	2	-	-	-	-	-	-	-0.9777	0.0032	2	-0.9789	0.0039	2		111 vs. 0	<0.0001					111	-	-	<0.0001	<0.0001		111	-	-	0.6782	0.6653
	MDA-PCA-2B		0	1.0052	0.101	2	-	-	-	-	-	-	0.9975	0.0146	2	0.8686	0.0473	2		Geda (nM)	p value		Daro (nM)	p value		Geda (nM)	-	-	3333 nM daro	10000 nM daro		Geda (nM)	-	-	3333 nM daro	10000 nM daro
			4	0.9755	0.0893	2	-	-	-	-	-	-	0.8647	0.0053	2	0.7823	0.0127	2		4 vs. 0	0.4953		3333 vs. 0	0.8586		4	-	-	0.007	0.0604		4	-	-	0.0198	0.0004
			12	0.7428	0.0204	2	-	-	-	-	-	-	0.6716	0.0146	2	0.7067	0.0473	2		12 vs. 0	<0.0001		10000 vs. 0	0.0058		12	-	-	<0.0001	0.0017		12	-	-	0.1146	0.409
			37	0.4279	0.0035	2	-	-	-	-	-	-	0.3467	0.0105	2	0.3038	0.0249	2		37 vs. 0	<0.0001					37	-	-	<0.0001	<0.0001		37	-	-	0.0753	0.0106
			111	0.1292	0.0306	2	-	-	-	-	-	-	0.0684	0.0269	2	0.0274	0.0317	2		111 vs. 0	<0.0001					111	-	-	<0.0001	<0.0001		111	-	-	0.173	0.0301
	PC3		0	1.0084	0.0249	2	-	-	-	-	-	-	0.9228	0.0137	2	0.8143	0.0146	2		Geda (nM)	p value		Daro (nM)	p value		Geda (nM)	-	-	3333 nM daro	10000 nM daro		Geda (nM)	-	-	3333 nM daro	10000 nM daro
			4	1.0021	0.0178	2	-	-	-	-	-	-	0.9344	0.0068	2	0.8278	0.0522	2		4 vs. 0	0.8284		3333 vs. 0	0.009		4	-	-	0.6904	0.6432		4	-	-	0.0316	<0.0001
			12	0.7896	0.0155	2	-	-	-	-	-	-	0.7518	0.0148	2	0.6684	0.0114	2		12 vs. 0	<0.0001		10000 vs. 0	<0.0001		12	-	-	<0.0001	0.0001		12	-	-	0.2055	0.0007
			37	0.2476	0.0759	2	-	-	-	-	-	-	0.3015	0.0111	2	0.2625	0.0146	2		37 vs. 0	<0.0001					37	-	-	<0.0001	<0.0001		37	-	-	0.0786	0.6095
			111	-0.2144	0.0241	2	-	-	-	-	-	-	-0.1639	0.0137	2	-0.1949	0.0259	2		111 vs. 0	<0.0001					111	-	-	<0.0001	<0.0001		111	-	-	0.0973	0.5051
	DU145		0	1.0068	0.0136	2	-	-	-	-	-	-	0.9139	0.0645	2	0.9261	0.0231	2		Geda (nM)	p value		Daro (nM)	p value		Geda (nM)	-	-	3333 nM daro	10000 nM daro		Geda (nM)	-	-	3333 nM daro	10000 nM daro
			4	0.92	0.0368	2	-	-	-	-	-	-	0.8747	0.0215	2	0.9075	0.0454	2		4 vs. 0	0.0787		3333 vs. 0	0.0617		4	-	-	0.4075	0.6917		4	-	-	0.3403	0.7895
			12	0.7762	0.0191	2	-	-	-	-	-	-	0.7154	0.0108	2	0.7206	0.0693	2		12 vs. 0	0.0002		10000 vs. 0	0.0998		12	-	-	0.0006	0.0005		12	-	-	0.206	0.2455
			37	0.4603	0.023	2	-	-	-	-	-	-	0.5502	0.0216	2	0.4595	0.0231	2		37 vs. 0	<0.0001					37	-	-	<0.0001	<0.0001		37	-	-	0.0696	0.9864
			111	0.1307	0.0084	2	-	-	-	-	-	-	0.1549	0.0688	2	0.1291	0.1066	2		111 vs. 0	<0.0001					111	-	-	<0.0001	<0.0001		111	-	-	0.6065	0.9727
			Experiments performed in medium containing 1 nM DHT																	p values calculated by 2-way ANOVA with Fisher's multiple comparison test
																				NI, no inhibition

## Sheet: Table S3
	Table S3. Endpoint cell viability in VCaP treated with gedatolisib and/or darolutamide for 72 hours and analyzed by RTGlo MT cell viability assay (used for C&T analysis shown in Figure 1D)
				% Inhibition of RLU																		Chou-Talalay Analysis
				no Darolutamide			Darolutamide 370 nM			Darolutamide 1111 nM			Darolutamide 3333 nM			Darolutamide 10000 nM						ED50	ED75	ED90	r squared
			Geda (nM)	Average	StD	N	Average	StD	N	Average	StD	N	Average	StD	N	Average	StD	N		VCAP		0.23681	0.31594	0.42457	0.98249
	VCAP		0	-5.55112e-17	0.00765926	2	0.268535	0.00389711	2	0.556297	0.00359766	2	0.705733	0.00877272	2	0.715772	0.00819912	2		LNCAP		0.77086	0.89965	1.06252	0.99513
			4	0.0846893	0.0369087	2	0.376505	0.00684525	2	0.593899	0.00476173	2	0.748214	0.00685791	2	0.761202	0.00568118	2		C4-2		1.03338	0.76445	0.56865	0.95939
			12	0.35995	0.0310251	2	0.508091	0.00587519	2	0.694239	0.00673138	2	0.805856	0.00877272	2	0.837564	0.00819912	2		22RV1		0.89269	0.70208	0.55218	0.95662
			37	0.675707	0.0167947	2	0.75668	0.0250402	2	0.833222	0.00986931	2	0.866072	0.00120203	2	0.876385	0.0040616	2		MDA-PCA-2B		0.99346	0.67413	0.45787	0.90809
			111	0.811075	0.0104598	2	0.867119	0.00537329	2	0.890569	0.00126108	2	0.914598	0.000759178	2	0.916104	0.0017925	2		PC3		1.04092	1.26762	1.55074	0.99646
																				DU145		1.16954	1.25188	1.34001	0.99707
	LNCAP		0	0	0.0466507	2	0.0926784	0.0231005	2	0.111376	0.00448358	2	0.129517	0.0338894	2	0.298351	0.0490414	2
			4	0.11681	0.0145078	2	0.178406	0.0157469	2	0.160662	0.0245251	2	0.21178	0.0291155	2	0.365918	0.0122417	2
			12	0.274746	0.0256144	2	0.322434	0.00622662	2	0.348984	0.00501758	2	0.415813	0.00236468	2	0.526518	0.0490414	2
			37	0.577288	0.0505154	2	0.571338	0.0270993	2	0.578258	0.0040194	2	0.605912	0.00513534	2	0.658949	0.020314	2
			111	0.708578	0.0358399	2	0.736352	0.000488819	2	0.721249	0.0140902	2	0.743027	0.00401256	2	0.740483	0.0108636	2
	C4-2		0	0	0.0471565	2	-0.121255	0.00755401	2	-0.117388	0.0144213	2	-0.0323553	0.0122629	2	0.148467	4.42648e-05	2
			4	0.0867383	0.0167607	2	0.0382056	0.0255314	2	0.0540129	0.00883064	2	0.0780513	0.0138854	2	0.255744	0.0195878	2
			12	0.374928	0.0164614	2	0.329058	0.0312502	2	0.325085	0.000772088	2	0.355135	0.0122629	2	0.458434	4.42648e-05	2
			37	0.576542	0.0137131	2	0.582157	0.0170471	2	0.577814	0.0155115	2	0.615149	0.0032611	2	0.661796	0.00648578	2
			111	0.70389	0.0174106	2	0.702414	0.00244593	2	0.701598	0.00252114	2	0.737732	0.0011501	2	0.760701	0.00956786	2
	22RV1		0	5.55112e-17	0.0135178	2	-0.0848498	0.0122341	2	-0.112136	0.00892203	2	-0.0462965	0.017123	2	0.0284794	0.0123847	2
			4	0.101855	0.0556795	2	0.0584211	0.0239374	2	0.0632172	0.0136049	2	0.0611497	0.00337548	2	0.23188	0.00156888	2
			12	0.439836	0.00570503	2	0.452852	0.0119726	2	0.490604	0.0525893	2	0.476485	0.00200468	2	0.59484	0.0123847	2
			37	0.653664	0.0138189	2	0.681892	0.00388259	2	0.69879	0.00475419	2	0.748554	0.0177173	2	0.774473	0.021378	2
			111	0.806998	0.00135494	2	0.84094	0.00363696	2	0.851927	0.00226616	2	0.867694	0.00900127	2	0.87133	0.0112278	2
	MDA-PCA-2B		0	0	0.0881184	2	-0.049766	0.113981	2	0.00297596	0.0988859	2	0.00747042	0.0111443	2	0.116875	0.0366344	2
			4	0.0259432	0.0769995	2	-0.00903066	0.0277422	2	0.0740076	0.024362	2	0.120152	0.00435153	2	0.187156	0.0101577	2
			12	0.218425	0.0160551	2	0.184396	0.00612144	2	0.19925	0.0036256	2	0.273542	0.0111443	2	0.246412	0.0366344	2
			37	0.44921	0.0023789	2	0.476524	0.0276963	2	0.467968	0.000219394	2	0.503081	0.00682634	2	0.530545	0.0158174	2
			111	0.635674	0.017463	2	0.651712	0.0122188	2	0.639633	0.0205091	2	0.669614	0.0147065	2	0.691719	0.0168225	2
	PC3		0	5.55112e-17	0.018414	2	0.0383871	0.00651794	2	0.012163	0.0303555	2	0.0627501	0.00990318	2	0.14032	0.00868586	2
			4	0.00465892	0.0131558	2	0.0309836	0.0120264	2	0.0425108	0.0277338	2	0.0543062	0.00494526	2	0.1307	0.036974	2
			12	0.157715	0.01083	2	0.145229	0.0264763	2	0.116961	0.0120726	2	0.184101	0.0102503	2	0.241278	0.00773972	2
			37	0.508058	0.0447785	2	0.48706	0.0355719	2	0.438105	0.00499517	2	0.476282	0.00665874	2	0.499546	0.00868586	2
			111	0.754862	0.0114133	2	0.734914	0.0120212	2	0.735709	0.00183566	2	0.73067	0.0066878	2	0.745601	0.0123959	2
	DU145		0	-5.55112e-17	0.00976075	2	-5.55112e-17	0.00976075	2	0.0375744	0.039302	2	0.0656382	0.0452296	2	0.0571405	0.0144003	2
			4	0.0614654	0.0258424	2	0.0614654	0.0258424	2	0.0685589	0.0349156	2	0.0931183	0.0149297	2	0.070177	0.0317772	2
			12	0.160784	0.0129564	2	0.160784	0.0129564	2	0.136272	0.0108375	2	0.20174	0.00720611	2	0.198118	0.0463846	2
			37	0.366754	0.0143704	2	0.366754	0.0143704	2	0.320208	0.0366352	2	0.309916	0.01385	2	0.36725	0.0144003	2
			111	0.562094	0.00469743	2	0.562094	0.00469743	2	0.542736	0.0241974	2	0.548209	0.0388597	2	0.562359	0.0595828	2
			Experiments performed in medium containing 1 nM DHT

## Sheet: Table S4
	Table S4. GR metrics in VCaP treated with gedatolisib and/or darolutamide for 72 hours and analyzed by RTGlo MT cell viability assay (used for MuSyC analysis shown in Figure 1E)
		GR values
		no Darolutamide			Darolutamide 370 nM			Darolutamide 1111 nM			Darolutamide 3333 nM			Darolutamide 10000 nM
	Geda (nM)	Average	StD	N	Average	StD	N	Average	StD	N	Average	StD	N	Average	StD	N
	0	1	0.0141	2	0.5003	0.0073	2	-0.0525	0.0071	2	-0.3505	0.0184	2	-0.3709	0.0175	2
	4	0.8437	0.0684	2	0.2954	0.0131	2	-0.1266	0.0094	2	-0.4372	0.0141	2	-0.464	0.0117	2
	12	0.3269	0.0591	2	0.0417	0.0114	2	-0.3272	0.0136	2	-0.5569	0.0184	2	-0.6239	0.0175	2
	37	-0.2898	0.0338	2	-0.4548	0.0516	2	-0.6147	0.021	2	-0.685	0.0026	2	-0.7074	0.0088	2
	111	-0.5679	0.022	2	-0.6873	0.0116	2	-0.7384	0.0028	2	-0.7917	0.0017	2	-0.7951	0.004	2
	Experiments performed in medium containing 1 nM DHT

## Sheet: Table S5
	Table S5. qPRC analysis of TMPRSS2 and KLK3 mRNA levels in cells treated with no DHT, 1 nM DHT, or 1 nM DHT+10 µM darolutamide for 24 hours (values relative to noDHT)
			no DHT			1 nM DHT			1 nM DHT + 10 µM daro
			Mean	SD	N	Mean	SD	N	Mean	SD	N
	TMPRSS2	VCaP	1	0.0485437	2	12.165	0.941748	2	0.990291	0.0291262	2
		MDA-PCa-2b	1	0.0818182	2	1.22727	0.0818182	2	0.918182	0.281818	2
		22RV1	1	0.0680296	2	1.06944	0.118114	2	0.962881	0.053898	2
		LNCaP	1	0.192771	2	2.04819	0.518072	2	0.783133	0.0481928	2
		C4-2	1	0.0681818	2	7.31818	2.10227	2	3.47727	0.397727	2
	KLK3	VCaP	1	0.153846	2	9.47115	1.19231	2	1.85577	0.480769	2
		MDA-PCa-2b	1	0.0294118	2	1.7549	0.313725	2	1.21569	0.421569	2
		22RV1	1	0.160014	2	1.76998	0.153833	2	1.54952	0.115998	2
		LNCaP	1	0.176471	2	3.29412	0.376471	2	0.505882	0.0705882	2
		C4-2	1	0.141176	2	2.88235	0.6	2	1.62353	0.164706	2

## Sheet: Table S6
	Table S6. qPRC analysis of TMPRSS2 and KLK3 mRNA levels in cells treated with gedatolisib and/or darolutamide for 24 hours (values relative to DMSO-treated cells)
			DMSO			12 nM geda			111 nM geda			10 µM daro			12 nM geda + 10 µM daro			111 nM geda + 10 µM daro
			Mean	SD	N	Mean	SD	N	Mean	SD	N	Mean	SD	N	Mean	SD	N	Mean	SD	N
	TMPRSS2	VCaP	1	0.0774142	2	0.80846	0.0917797	2	0.593775	0.0311253	2	0.0814046	0.00239425	2	0.0782123	0.00319234	2	0.0806065	0.00718276	2
		MDA-PCa-2b	1	0.0666667	2	1.02963	0.0296296	2	0.896296	0.0518519	2	0.748148	0.22963	2	0.851852	0.111111	2	0.837037	0.0222222	2
		22RV1	1	0.110445	2	1.3767	0.0774405	2	0.928601	0.0908956	2	0.900361	0.0503983	2	1.05979	0.226616	2	0.611259	0.0268243	2
		LNCaP	1	0.252941	2	1.17059	0.0411765	2	1.86471	0.158824	2	0.382353	0.0235294	2	0.394118	0.0470588	2	0.552941	0.205882	2
		C4-2	1	0.287267	2	1.57609	0.0869565	2	1.38975	0.0326087	2	0.475155	0.0543478	2	0.874224	0.128882	2	0.954969	0.152174	2
	KLK3	VCaP	1	0.125888	2	1.1401	0.0852792	2	0.913706	0.0954315	2	0.195939	0.0507614	2	0.183756	0.0253807	2	0.141117	0.022335	2
		MDA-PCa-2b	1	0.178771	2	0.759777	0.0670391	2	0.653631	0.0558659	2	0.692737	0.240223	2	0.648045	0.0558659	2	0.597765	0.0335196	2
		22RV1	1	0.086912	2	0.62922	0.10141	2	0.336777	0.0581457	2	0.875445	0.0655364	2	0.545213	0.177147	2	0.295653	0.0216047	2
		LNCaP	1	0.114286	2	0.903571	0.0928571	2	1.47857	0.0642857	2	0.153571	0.0214286	2	0.292857	0.0928571	2	0.564286	0.210714	2
		C4-2	1	0.208163	2	1.10204	0.0530612	2	1.17959	0.0326531	2	0.563265	0.0571429	2	0.583673	0.183673	2	1.06531	0.110204	2
		Experiments performed in medium containing 1 nM DHT

## Sheet: Table S7
	Table S7. Flow cytometry analysis of pRSP6 and p4EBP1 levels in cells treated with gedatolisib and/or darolutamide for 24 or 72 hours (values relative to DMSO-treated cells)
	24 hours		DMSO			12 nM geda			111 nM geda			10 µM daro			12 nM geda + 10 µM daro			111 nM geda + 10 µM daro
			Mean	SD	N	Mean	SD	N	Mean	SD	N	Mean	SD	N	Mean	SD	N	Mean	SD	N
	pRPS6	VCaP	1	0.0685675	2	0.977144	0.0407332	2	1.21634	0.00565739	2	0.968998	0.048201	2	1.08282	0.022177	2	1.18307	0.0932338	2
		MDA-PCa-2b	1	0.0834281	2	0.863605	0.000227324	2	0.922028	0.0775176	2	0.919754	0.034326	2	1.03842	0.18436	2	0.876563	0.0645601	2
		22RV1	1	0.0231539	2	0.576033	0.0438048	2	0.331039	0.0597622	2	0.970588	0.0528786	2	0.604193	0.0569462	2	0.354506	0.0607009	2
		LNCaP	1	0.100377	2	0.728138	0.0296283	2	0.69438	0.0707488	2	1.15532	0.157838	2	0.705692	0.0583588	2	0.800862	0.143832	2
		C4-2	1	0.0267247	2	0.517836	0.0314928	2	0.53785	0.0213092	2	0.96786	0.334118	2	0.570403	0.0863551	2	0.716682	0.033612	2
	p4EBP1	VCaP	1	0.154542	2	1.03005	0.00778568	2	0.992131	0.11193	2	0.898619	0.0311427	2	0.942403	0.0356635	2	0.978987	0.0956886	2
		MDA-PCa-2b	1	0.000731208	2	0.841035	0.0191576	2	0.771424	0.017549	2	1.01141	0.00760456	2	0.913864	0.0402164	2	0.877596	0.0406552	2
		22RV1	1	0.14528	2	0.745733	0.136315	2	0.514042	0.0155541	2	0.946101	0.168935	2	0.741089	0.13005	2	0.528948	0.00896522	2
		LNCaP	1	0.0938536	2	0.864351	0.0427579	2	0.831106	0.000320684	2	1.02427	0.0796366	2	0.806521	0.114484	2	0.662427	0.026403	2
		C4-2	1	0.221005	2	0.897447	0.0443533	2	0.626012	0.0265747	2	1.00855	0.045985	2	0.989665	0.0175921	2	0.658508	0.135842	2
	72 hours		DMSO			12 nM geda			111 nM geda			10 µM daro			12 nM geda + 10 µM daro			111 nM geda + 10 µM daro
			Mean	SD	N	Mean	SD	N	Mean	SD	N	Mean	SD	N	Mean	SD	N	Mean	SD	N
	pRPS6	VCaP	1	0.161549	2	0.765643	0.200933	2	0.732219	0.289675	2	1.0592	0.190698	2	1.01386	0.302759	2	0.737919	0.364814	2
		MDA-PCa-2b	1	0.244465	2	0.617749	0.0583715	2	0.810796	0.0338518	2	1.29607	0.0323879	2	0.691674	0.0267155	2	0.788838	0.0298262	2
		22RV1	1	0.0340947	2	0.571996	0.0129096	2	0.218471	0.00761337	2	1.57564	0.422377	2	0.47898	0.0109235	2	0.265144	0.00926845	2
		LNCaP	1	0.0179063	2	0.782675	0.109581	2	0.46281	0.0290787	2	1.24258	0.0818794	2	0.836853	0.00673401	2	0.592746	0.0552495	2
		C4-2	1	0.138009	2	0.738499	0.0108723	2	0.678482	0.076546	2	0.895739	0.235231	2	0.84364	0.291855	2	0.764957	0.143602	2
	p4EBP1	VCaP	1	0.0705293	2	0.902396	0.0138757	2	0.68607	0.0286314	2	0.605185	0.0339109	2	0.568296	0.0149587	2	0.577839	0.0865033	2
		MDA-PCa-2b	1	0.0295172	2	0.883448	0.0118621	2	0.893241	0.00413793	2	1.23793	0.038069	2	1.01545	0.0375172	2	0.912828	0.00951724	2
		22RV1	1	0.104891	2	0.742756	0.108422	2	0.351542	0.0396718	2	1.0053	0.19057	2	0.633607	0.0836016	2	0.41967	0.0919099	2
		LNCaP	1	0.0356725	2	0.906335	0.0572125	2	0.697856	0.0562378	2	1.33704	0.0996101	2	1.09405	0.0307018	2	0.923684	0.0515595	2
		C4-2	1	0.0852257	2	0.980772	0.120506	2	0.63502	0.0627197	2	1.07527	0.0264599	2	1.03599	0.273469	2	0.651815	0.111804	2
			Experiments performed in medium containing 1 nM DHT

## Sheet: Table S8
	Table S8. Flow cytometry analysis of EdU incoporation and cell cycle phases in cells treated with gedatolisib and/or darolutamide for 48 hours
			EdU-positive cells (RU)							G0/G1 % Parent			S % Parent			G2/M % Parent
			Mean	StD	N	P Value vs DMSO	P Value vs daro	P Value vs geda		Mean	StD	N	Mean	StD	N	Mean	StD	N
	VCaP	DMSO	1	0.252333	2	-	-	-		0.6905	0.0516188	2	0.13025	0.0499924	2	0.1755	0	2
		Geda 4 nM	0.635007	0.00383776	2	0.0172	-	-		0.7518	0.0493561	2	0.0862	0.0066468	2	0.1565	0.0482247	2
		Geda 12 nM	0.65536	0.165024	2	0.0229	-	-		0.703	0.0354968	2	0.09015	0.0243952	2	0.1954	0.00537401	2
		Geda 37 nM	0.234396	0.127126	2	<0.0001	-	-		0.753	0.0494975	2	0.0317	0.0179605	2	0.2059	0.0316784	2
		Daro 3333 nM	0.670624	0.0743565	2	0.0283	-	-		0.66415	0.000494975	2	0.0945	0.00735391	2	0.2302	0.00721249	2
		Geda 4 nM + Daro 3333 nM	0.282564	0.0148713	2	-	0.0125	0.0206		0.7071	0.00169706	2	0.0388	0.00410122	2	0.2444	0.00381838	2
		Geda 12 nM + Daro 3333 nM	0.120081	0.0268643	2	-	0.0013	0.0016		0.73335	0.0221324	2	0.0161	0.00381838	2	0.22995	0.0245366	2
		Geda 37 nM + Daro 3333 nM	0.0749661	0.0244657	2	-	0.0007	0.2511		0.73995	0.0222739	2	0.00825	0.00346482	2	0.2392	0.0241831	2
	LNCaP	DMSO	1	0.029496	2	-	-	-		0.68745	0.00841457	2	0.17495	0.00360624	2	0.1336	0.00424264	2
		Geda 4 nM	0.833991	0.09925	2	0.0454	-	-		0.70965	0.0109602	2	0.1494	0.0114551	2	0.138	0.000848528	2
		Geda 12 nM	0.914318	0.0103635	2	0.2715	-	-		0.7058	0.0131522	2	0.15785	0.0033234	2	0.1307	0.00890955	2
		Geda 37 nM	0.698985	0.00797189	2	0.0016	-	-		0.76915	0.00275772	2	0.1197	0.00678823	2	0.1039	0.000707107	2
		Daro 3333 nM	0.611048	0.0845021	2	0.0002	-	-		0.76245	0.0309006	2	0.1089	0.0169706	2	0.12545	0.0130815	2
		Geda 4 nM + Daro 3333 nM	0.568771	0.0542089	2	-	0.5808	0.0039		0.78455	0.0111016	2	0.1049	0.00183848	2	0.10735	0.00841457	2
		Geda 12 nM + Daro 3333 nM	0.500564	0.00478313	2	-	0.1634	0.0001		0.79675	0.00940452	2	0.09035	0.00120208	2	0.10565	0.0164756	2
		Geda 37 nM + Daro 3333 nM	0.271139	0.00398595	2	-	0.0006	<0.0001		0.83885	0.00784889	2	0.04825	0.000919239	2	0.10765	0.00770746	2
	C4-2	DMSO	1	0.0478793	2	-	-	-		0.5888	0.00975807	2	0.30365	0.0132229	2	0.10715	0.0033234	2
		Geda 12 nM	0.436364	0.0106399	2	<0.0001	-	-		0.7823	0.00608112	2	0.13135	0.00318198	2	0.0861	0.00296985	2
		Geda 37 nM	0.0452978	0.0144081	2	<0.0001	-	-		0.8807	0.00777817	2	0.01295	0.00487904	2	0.1047	0.00240416	2
		Geda 111 nM	0	0	2	<0.0001	-	-		0.86705	0.00940452	2	0	0	2	0.1299	0.0111723	2
		Daro 10 µM	0.703762	0.0132998	2	<0.0001	-	-		0.63675	0.0150614	2	0.20485	7.07107e-05	2	0.1577	0.0141421	2
		Geda 12 nM + Daro 10 µM	0.527743	0.072484	2	-	<0.0001	NI		0.73635	0.0228395	2	0.16895	0.0228395	2	0.09315	0.000212132	2
		Geda 37 nM + Daro 10 µM	0.160658	0.00155164	2	-	<0.0001	NI		0.8769	0.00678823	2	0.04635	0.00742462	2	0.07305	0.0150614	2
		Geda 111 nM + Daro 10 µM	0	0	2	-	<0.0001	>0.9999		0.8631	0.0354968	2	0	0	2	0.1304	0.0354968	2
	22RV1	DMSO	1	0.0511933	2	-	-	-		0.4076	0.00339411	2	0.37065	0.0249609	2	0.21785	0.0215668	2
		Geda 12 nM	0.759382	0.0519461	2	0.0002	-	-		0.4578	0.00339411	2	0.28075	0.010253	2	0.2544	0.0127279	2
		Geda 37 nM	0.448097	0.0784838	2	<0.0001	-	-		0.49595	0.0820951	2	0.1626	0.0178191	2	0.32785	0.0620133	2
		Geda 111 nM	0.165957	0.060792	2	<0.0001	-	-		0.49585	0.112359	2	0.0623	0.0216375	2	0.4184	0.0861256	2
		Daro 10 µM	0.997871	0.00752842	2	0.9631	-	-		0.374	0.0195161	2	0.36865	0.00502046	2	0.25105	0.0207182	2
		Geda 12 nM + Daro 10 µM	0.711206	0.0432884	2	-	<0.0001	0.3		0.42855	0.0276479	2	0.2634	0.0212132	2	0.30155	0.00813173	2
		Geda 37 nM + Daro 10 µM	0.282672	0.0161861	2	-	<0.0001	0.0029		0.51315	0.0258094	2	0.10715	0.00403051	2	0.36735	0.0184555	2
		Geda 111 nM + Daro 10 µM	0.0497738	0.0210796	2	-	<0.0001	0.0228		0.5682	0.00947523	2	0.01915	0.00982878	2	0.3959	0.00410122	2
		Experiments performed in medium containing 1 nM DHT
		P values calculated by 2-way ANOVA with Fisher's multiple comparison test
		NI = no inhibition
		RU = relative units

## Sheet: Table S9
	Table S9. qPRC analysis of E2F1 and CDC6 mRNA levels in cells treated with gedatolisib and/or darolutamide for 24 hours (values relative to DMSO-treated cells)
			VCaP						LNCaP
			Mean	StD	N	P Value vs DMSO	P Value vs daro	P Value vs geda	Mean	StD	N	P Value vs DMSO	P Value vs daro	P Value vs geda
	E2F1	DMSO	1.03645	0.0364457	2	-	-	-	1.05264	0.0526438	2	-	-	-
		Geda 12 nM	0.51583	0.00643856	2	<0.0001	-	-	0.801921	0.1411	2	0.0065	-	-
		Geda 111 nM	0.177387	0.000989893	2	<0.0001	-	-	0.0506661	0.00228946	2	<0.0001	-	-
		Daro 3333 nM	0.436961	0.0103069	2	<0.0001	-	-	0.767301	0.00195632	2	0.0035	-	-
		Geda12 nM + Daro 3333 nM	0.266944	0.0164518	2	-	<0.0001	<0.0001	0.544966	0.00202383	2	-	0.0112	0.0058
		Geda 111 nM + Daro 3333 nM	0.154211	0.00211867	2	-	<0.0001	0.2238	0.0440518	0.00208836	2	-	<0.0001	0.9179
	CDC6	DMSO	0.994342	0.00565795	2	-	-	-	0.970262	0.0297376	2	-	-	-
		Geda 12 nM	0.581006	0.0280968	2	<0.0001	-	-	0.643622	0.0770142	2	<0.0001	-	-
		Geda 111 nM	0.241219	0.00234769	2	<0.0001	-	-	0.0237437	0.000885049	2	<0.0001	-	-
		Daro 3333 nM	0.450342	0.00220569	2	<0.0001	-	-	0.646351	0.0210955	2	<0.0001	-	-
		Geda12 nM + Daro 3333 nM	0.268435	0.0113034	2	-	<0.0001	<0.0001	0.41841	0.00394628	2	-	0.0006	0.0006
		Geda 111 nM + Daro 3333 nM	0.158049	0.00247574	2	-	<0.0001	0.0006	0.0192737	0.000608708	2	-	<0.0001	0.9021
			C4-2						22RV1
			Mean	StD	N	P Value vs DMSO	P Value vs daro	P Value vs geda	Mean	StD	N	P Value vs DMSO	P Value vs daro	P Value vs geda
	E2F1	DMSO	1.04878	0.048777	2	-	-	-	0.916098	0.0839019	2	-	-	-
		Geda 12 nM	0.476081	0.0210084	2	<0.0001	-	-	0.5881	0.0378065	2	0.0651	-	-
		Geda 111 nM	0.071921	0.00322929	2	<0.0001	-	-	0.516855	0.204623	2	0.0336	-	-
		Daro 10 µM	0.610377	0.070796	2	<0.0001	-	-	0.970077	0.00984487	2	0.7235	-	-
		Geda12 nM + Daro 10 µM	0.336333	0.00117923	2	-	0.0003	0.0083	0.80829	0.276878	2	-	0.3089	0.1811
		Geda 111 nM + Daro 10 µM	0.0642215	0.00376815	2	-	<0.0001	0.8386	0.2306	0.0018052	2	-	0.0023	0.0968
	CDC6	DMSO	0.993389	0.00661078	2	-	-	-	1.00124	0.00123568	2	-	-	-
		Geda 12 nM	0.542766	0.0283902	2	<0.0001	-	-	0.647265	0.0106878	2	0.0005	-	-
		Geda 111 nM	0.08122	0.00206801	2	<0.0001	-	-	0.424411	0.0982567	2	<0.0001	-	-
		Daro 10 µM	0.668663	0.0441188	2	<0.0001	-	-	1.02275	0.00315795	2	0.6948	-	-
		Geda12 nM + Daro 10 µM	0.385665	0.00730134	2	-	<0.0001	0.0004	0.695122	0.0804469	2	-	0.0008	0.3951
		Geda 111 nM + Daro 10 µM	0.0494831	0.000980904	2	-	<0.0001	0.1959	0.243803	0.0115501	2	-	<0.0001	0.0135
		Experiments performed in medium containing 1 nM DHT
		P values calculated by 2-way ANOVA with Fisher's multiple comparison test

## Sheet: Table S10
	Table S10. Flow cytometry analysis of cell death and apoptosis by Annexin 5/Sytox staining in cells treated with gedatolisib and/or darolutamide for 72 hours
			% Sytox-/Annexin 5+ (apoptotic)			% Sytox+/Annexin 5+ (dead)			% Dead+apoptotic
			Mean	StD	N	Mean	StD	N	Mean	StD	N	P Value vs DMSO	P Value vs daro	P Value vs geda
	VCaP	DMSO	0.0975	0.00311127	2	0.06005	0.0180312	2	0.15755	0.01492	2	-	-	-
		Geda 12 nM	0.1175	0.00226274	2	0.0485	0.00169706	2	0.166	0.0039598	2	0.6632	-	-
		Geda 37 nM	0.10885	0.00205061	2	0.02865	0.00869741	2	0.1375	0.0066468	2	0.3103	-	-
		Geda 111 nM	0.1211	0.00735391	2	0.03235	0.00388909	2	0.15345	0.00346482	2	0.8321	-	-
		Daro 1111 nM	0.1381	0.0333754	2	0.04555	0.00374767	2	0.18365	0.0371231	2	0.193	-	-
		Geda 12 nM + Daro 1111 nM	0.12445	0.00190919	2	0.04785	0.000353553	2	0.1723	0.00226274	2	-	0.5598	0.745
		Geda 37 nM + Daro 1111 nM	0.2267	0.0164049	2	0.07785	0.00374767	2	0.30455	0.0201525	2	-	<0.0001	<0.0001
		Geda 111 nM + Daro 1111 nM	0.28785	0.0103945	2	0.11845	0.00601041	2	0.4063	0.00438406	2	-	<0.0001	<0.0001
		Daro 3333 nM	0.1409	0.00367696	2	0.04105	0.00657609	2	0.18195	0.010253	2	0.2216	-	-
		Geda 12 nM + Daro 3333 nM	0.1986	0.0329512	2	0.0802	0.0115966	2	0.2788	0.0445477	2	-	0.0003	<0.0001
		Geda 37 nM + Daro 3333 nM	0.3567	0.00381838	2	0.1432	0.000848528	2	0.4999	0.00296985	2	-	0.1579	<0.0001
		Geda 111 nM + Daro 3333 nM	0.45885	0.00643467	2	0.1734	0.00339411	2	0.63225	0.00982878	2	-	<0.0001	<0.0001
	LNCaP	DMSO	0.05665	0.00544472	2	0.094	0.0367696	2	0.15065	0.0422143	2	-	-	-
		Geda 12 nM	0.12555	0.00219203	2	0.0791	0.0205061	2	0.20465	0.0226981	2	0.4707	-	-
		Geda 37 nM	0.30045	0.00714178	2	0.13535	0.00487904	2	0.4358	0.0120208	2	0.002	-	-
		Geda 111 nM	0.5222	0.0156978	2	0.17325	0.000636396	2	0.69545	0.0150614	2	<0.0001	-	-
		Daro 3333 nM	0.0696	0.00141421	2	0.0951	0.0114551	2	0.1647	0.0100409	2	0.8496	-	-
		Geda 12 nM + Daro 3333 nM	0.19935	0.017607	2	0.1117	0.0128693	2	0.31105	0.00473762	2	-	0.0664	0.1679
		Geda 37 nM + Daro 3333 nM	0.5218	0.0253144	2	0.1488	0.0154149	2	0.6706	0.0407294	2	-	<0.0001	0.0071
		Geda 111 nM + Daro 3333 nM	0.4553	0.237446	2	0.15585	0.000919239	2	0.61115	0.236527	2	-	<0.0001	0.2675
		Daro 10 µM	0.0923	0.0138593	2	0.11765	0.00742462	2	0.20995	0.0212839	2	0.4293	-	-
		Geda12 nM + Daro 10 µM	0.2065	0.0172534	2	0.108	0.0101823	2	0.3145	0.0274357	2	-	0.1748	0.1556
		Geda 37 nM + Daro 10 µM	0.527	0.00296985	2	0.1345	0.0145664	2	0.6615	0.0115966	2	-	<0.0001	0.009
		Geda 111 nM + Daro 10 µM	0.7118	0.0272943	2	0.11885	0.00912168	2	0.83065	0.036416	2	-	<0.0001	0.0868
	C4-2	DMSO	0.0398	0.00169706	2	0.0493	0.0110309	2	0.0891	0.00933381	2	-	-	-
		Geda 12 nM	0.06235	0.0118087	2	0.0336	0.00721249	2	0.09595	0.0190212	2	0.7281	-	-
		Geda 37 nM	0.1111	0.00113137	2	0.0352	0.0039598	2	0.1463	0.00282843	2	0.0117	-	-
		Geda 111 nM	0.16225	0.0490025	2	0.04905	0.00431335	2	0.2113	0.0446891	2	<0.0001	-	-
		Daro 3333 nM	0.0792	0.000141421	2	0.1018	0.00240416	2	0.181	0.00226274	2	0.0005	-	-
		Geda 12 nM + Daro 3333 nM	0.08795	0.011243	2	0.0527	0.0039598	2	0.14065	0.0152028	2	-	0.0579	0.0386
		Geda 37 nM + Daro 3333 nM	0.1351	0.0124451	2	0.05015	0.00431335	2	0.18525	0.00813173	2	-	0.829	0.0659
		Geda 111 nM + Daro 3333 nM	0.2065	0.00975807	2	0.07115	0.0108187	2	0.27765	0.00106066	2	-	0.0003	0.0048
		Daro 10 µM	0.1083	0.00254558	2	0.11685	0.0130815	2	0.22515	0.0105359	2	<0.0001	-	-
		Geda12 nM + Daro 10 µM	0.20135	0.047164	2	0.08685	0.00784889	2	0.2882	0.0393151	2	-	0.0066	<0.0001
		Geda 37 nM + Daro 10 µM	0.21635	0.00997021	2	0.07315	0.00459619	2	0.2895	0.00537401	2	-	0.0059	<0.0001
		Geda 111 nM + Daro 10 µM	0.33835	0.00162635	2	0.09155	0.0033234	2	0.4299	0.00169706	2	-	<0.0001	<0.0001
	22RV1	DMSO	0.06245	0.00233345	2	0.0696	0.00806102	2	0.13205	0.0103945	2	-	-	-
		Geda 12 nM	0.0565	0.00282843	2	0.07625	0.00473762	2	0.13275	0.00190919	2	0.9689	-	-
		Geda 37 nM	0.09115	0.00784889	2	0.1456	0.0202233	2	0.23675	0.0280721	2	<0.0001	-	-
		Geda 111 nM	0.148	0.00707107	2	0.2987	0.0141421	2	0.4467	0.0212132	2	<0.0001	-	-
		Daro 3333 nM	0.05665	0.00459619	2	0.0541	0.00480833	2	0.11075	0.00940452	2	0.2497	-	-
		Geda 12 nM + Daro 3333 nM	0.07215	0.00615183	2	0.0928	0.00296985	2	0.16495	0.00318198	2	-	0.0096	0.0924
		Geda 37 nM + Daro 3333 nM	0.13515	0.000919239	2	0.1749	0.0299813	2	0.31005	0.0290621	2	-	<0.0001	0.0013
		Geda 111 nM + Daro 3333 nM	0.17285	0.00275772	2	0.2983	0.0237588	2	0.47115	0.0265165	2	-	<0.0001	0.1902
		Daro 10 µM	0.0617	0.0103238	2	0.04305	7.07107e-05	2	0.10475	0.0103945	2	0.147	-	-
		Geda12 nM + Daro 10 µM	0.0935	0.025173	2	0.09315	0.00912168	2	0.18665	0.0160513	2	-	0.0006	0.0099
		Geda 37 nM + Daro 10 µM	0.13185	0.00247487	2	0.15945	0.0157685	2	0.2913	0.0182434	2	-	<0.0001	0.0092
		Geda 111 nM + Daro 10 µM	0.19455	0.00586899	2	0.28145	0.0109602	2	0.476	0.00509117	2	-	<0.0001	0.122
		Experiments performed in medium containing 1 nM DHT
		P values calculated by 2-way ANOVA with Fisher's multiple comparison test

[truncated: 18 more sheets: Table S11, Table S12 , Table S13, Table S14, Table S15, Table S16, Table S17, Table S18, Table S19, Table S20, Table S21, Table S22, Table S23, Table S24, Table S25, Table S26, Table S27, Table S28]
